# Supplementary material for: Impact of Resuscitative Endovascular Balloon Occlusion of the Aorta on In-Hospital and Short-Term Mortality: A Systematic Review and Meta-Analysis
Source: Diseases. 2026 Mar 27;14(4):122. doi: 10.3390/diseases14040122 (PMC13115052; doi:10.3390/diseases14040122)
Supplement: Supplementary file 1 [file diseases-14-00122-s001.zip]

Archive with 3 entries (3 files):
- PRISMA_2020_checklist sk.pdf
- PRISMA_2020_flow_diagram_REBOA.pdf
- Supplemental material.pdf
